# Supplementary material for: p38γ Mitogen-Activated Protein Kinase Is a Key Regulator in Skeletal Muscle Metabolic Adaptation in Mice
Source: PLoS One. 2009 Nov 20;4(11):e7934. doi: 10.1371/journal.pone.0007934 (PMC2775956; doi:10.1371/journal.pone.0007934)
Supplement: Table S3 — The probesets, gene names and symbols for the cluster of genes whose stimulation-induced change is reduced in the p38γ MKO mice when compared with wild type littermates. (0.06 MB XLS) [file pone.0007934.s005.xls]

## Sheet: KO_Down
Probe Sets	Abbreviated gene name	Full name
1450810_at	Fshr	follicle stimulating hormone receptor
1421031_a_at	2310016C08Rik	RIKEN cDNA 2310016C08 gene
1422089_at	Ncr1	natural cytotoxicity triggering receptor 1
1418791_at	Sh3gl2	SH3-domain GRB2-like 2
1448291_at	Mmp9	matrix metallopeptidase 9
1451879_a_at	Slc6a18	solute carrier family 6 (neurotransmitter transporter), member 18
1450528_at	B3galt5	UDP-Gal:betaGlcNAc beta 1,3-galactosyltransferase, polypeptide 5
1426514_at	4631426J05Rik	RIKEN cDNA 4631426J05 gene
1451802_at	Tpsb2	tryptase beta 2
1451484_a_at	Syn1	synapsin I
1437218_at	Fn1	fibronectin 1
1430486_at	Rad51l1	RAD51-like 1 (S. cerevisiae)
1425871_a_at	Igk-V28 /// Igkv12-46 /// LOC100046973	immunoglobulin kappa chain variable 28 (V28) /// immunoglobulin kappa chain variable 12-46 /// similar to [Human Ig rearranged gamma chain mRNA, V-J-C region and complete cds.], gene product
1449804_at	Pnmt	phenylethanolamine-N-methyltransferase
1448955_s_at	Cadps	Ca2+-dependent secretion activator
1433948_at	Pla2g1b	Phospholipase A2, group IB, pancreas
1416729_at	Plg	plasminogen
1419348_at	Psp	parotid secretory protein
1427747_a_at	Lcn2	lipocalin 2
1451832_at	Cklf	chemokine-like factor
1417277_at	Cyp4f16	cytochrome P450, family 4, subfamily f, polypeptide 16
1449481_at	Slc25a13	solute carrier family 25 (mitochondrial carrier, adenine nucleotide translocator), member 13
1451922_at	Lman1l	lectin, mannose-binding 1 like
1419560_at	Lipc	lipase, hepatic
1427307_a_at	Dab1	disabled homolog 1 (Drosophila)
1429287_a_at	Prl	prolactin
1418301_at	Irf6	interferon regulatory factor 6
1416785_at	Kcnip1	Kv channel-interacting protein 1
1456289_at	Hamp /// Hamp2	hepcidin antimicrobial peptide 2 /// hepcidin antimicrobial peptide
1450319_at	Gabrb2	gamma-aminobutyric acid (GABA-A) receptor, subunit beta 2
1437808_x_at	Il10ra	Interleukin 10 receptor, alpha
1427155_at	Fchsd1	FCH and double SH3 domains 1
1422708_at	Pik3cg	phosphoinositide-3-kinase, catalytic, gamma polypeptide
1427431_at	---	Mus musculus, clone IMAGE:3584589
1422668_at	Serpinb9b	serine (or cysteine) peptidase inhibitor, clade B, member 9b
1418748_at	Casp14	caspase 14
1439810_s_at	Pramel7	preferentially expressed antigen in melanoma like 7
1424266_s_at	AU018778	expressed sequence AU018778
1427728_at	Chrng	cholinergic receptor, nicotinic, gamma polypeptide
1418935_at	Trpm1	transient receptor potential cation channel, subfamily M, member 1
1447964_at	Ttl	tubulin tyrosine ligase
1423636_at	Wdr31	WD repeat domain 31
1460385_a_at	Zfp179	zinc finger protein 179
1455615_at	Cklf	chemokine-like factor
1425218_a_at	Scgb3a2	secretoglobin, family 3A, member 2
1419326_at	1700028P14Rik	RIKEN cDNA 1700028P14 gene
1418879_at	9030611O19Rik	RIKEN cDNA 9030611O19 gene
1451186_at	Isg20l1	interferon stimulated exonuclease gene 20-like 1
1429761_at	Rtn1	reticulon 1
1417428_at	Gng3	guanine nucleotide binding protein (G protein), gamma 3
1451543_at	Fbxo21	F-box protein 21
1424763_at	1700027N10Rik	RIKEN cDNA 1700027N10 gene
1448991_a_at	Ina /// LOC100047943	internexin neuronal intermediate filament protein, alpha /// similar to Ina protein
1457905_at	D7Ertd59e	DNA segment, Chr 7, ERATO Doi 59, expressed
1451245_at	Lrrc3b	leucine rich repeat containing 3B
1421760_at	Ptcra	pre T-cell antigen receptor alpha
1417160_s_at	Kal1	Kallmann syndrome 1 sequence (human)
1430845_at	2410018L13Rik	RIKEN cDNA 2410018L13 gene
1428283_at	Cyp2s1	cytochrome P450, family 2, subfamily s, polypeptide 1
1426136_x_at	Klra21	killer cell lectin-like receptor subfamily A, member 21
1419315_at	Slamf9	SLAM family member 9
1428053_at	Gprc6a	G protein-coupled receptor, family C, group 6, member A
1417525_at	Hand1	heart and neural crest derivatives expressed transcript 1
1435476_a_at	Fcgr2b	Fc receptor, IgG, low affinity IIb
1419777_at	---	---
1425860_x_at	Cklf	chemokine-like factor
1425119_at	Oas1b	2'-5' oligoadenylate synthetase 1B
1450282_at	Fgf4	fibroblast growth factor 4
1448813_at	Aadac	arylacetamide deacetylase (esterase)
1420055_at	Slc35c2	solute carrier family 35, member C2
1425428_at	Hif3a	hypoxia inducible factor 3, alpha subunit
1418385_at	Cuedc2	CUE domain containing 2
1420217_x_at	---	---
1424766_at	Ercc6l	excision repair cross-complementing rodent repair deficiency complementation group 6 - like
1451610_at	Cxcl17	chemokine (C-X-C motif) ligand 17
1422329_a_at	LOC100047606 /// Ntrk3	neurotrophic tyrosine kinase, receptor, type 3 /// similar to neurotrophic tyrosine kinase, receptor, type 3
1419218_at	Vangl2	vang-like 2 (van gogh, Drosophila)
1450294_a_at	Kcnj6	potassium inwardly-rectifying channel, subfamily J, member 6
1426800_at	Rab8b	RAB8B, member RAS oncogene family
1424957_at	Ahdc1	AT hook, DNA binding motif, containing 1
1422158_at	Clstn2	calsyntenin 2
1422784_at	Krt6a	keratin 6A
1420662_at	4933439F18Rik	RIKEN cDNA 4933439F18 gene
1430018_at	Cdc42ep5	CDC42 effector protein (Rho GTPase binding) 5
1431575_at	Clec4g	C-type lectin domain family 4, member g
1417997_at	Ngb	neuroglobin
1427290_at	Krt81	keratin 81
1424994_at	Glyctk	glycerate kinase
1421776_at	Olfr74	olfactory receptor 74
1449873_at	Bmp8a	bone morphogenetic protein 8a
1424457_at	Apbb3	amyloid beta (A4) precursor protein-binding, family B, member 3
1451806_at	Fnbp1	formin binding protein 1
1422606_at	C1qtnf3	C1q and tumor necrosis factor related protein 3
1449726_at	Glrx3 /// LOC620016	glutaredoxin 3 /// similar to thioredoxin-like 2
1456465_at	Slc25a44	solute carrier family 25, member 44
1450613_x_at	Ifnab	interferon alpha B
1424688_at	Creb3l3	cAMP responsive element binding protein 3-like 3
1431762_at	Htra3	HtrA serine peptidase 3
1421483_at	Lhx4	LIM homeobox protein 4
1418268_at	Htr3a	5-hydroxytryptamine (serotonin) receptor 3A
1417971_at	Nrm	nurim (nuclear envelope membrane protein)
1439437_x_at	Cpe /// LOC677374	carboxypeptidase E /// similar to carboxypeptidase E
1422903_at	Ly86	lymphocyte antigen 86
1427808_at	Nfya	nuclear transcription factor-Y alpha
1424476_at	Camkk2	calcium/calmodulin-dependent protein kinase kinase 2, beta
1419482_at	C3ar1	complement component 3a receptor 1
1434437_x_at	Rrm2	ribonucleotide reductase M2
1451651_at	LOC100044885 /// Vsig4	V-set and immunoglobulin domain containing 4 /// similar to V-set and immunoglobulin domain containing 4
1420699_at	Clec7a	C-type lectin domain family 7, member a
1438840_x_at	Apoa1	apolipoprotein A-I
1420627_a_at	Csn1s1	casein alpha s1
1426139_a_at	Ccrl1	chemokine (C-C motif) receptor-like 1
1452595_at	Adamts4	a disintegrin-like and metallopeptidase (reprolysin type) with thrombospondin type 1 motif, 4
1419391_at	Myog	myogenin
1455005_s_at	Slc5a2	solute carrier family 5 (sodium/glucose cotransporter), member 2
1454454_at	---	---
1452475_at	Pcsk5	proprotein convertase subtilisin/kexin type 5
1421606_a_at	Sult4a1	sulfotransferase family 4A, member 1
1425353_at	Enpp3	ectonucleotide pyrophosphatase/phosphodiesterase 3
1421291_at	Il18rap	interleukin 18 receptor accessory protein
1418559_at	Tesp1	testicular serine protease 1
1418959_at	Tmprss5	transmembrane protease, serine 5 (spinesin)
1424262_at	2810003C17Rik	RIKEN cDNA 2810003C17 gene
1449488_at	Pitx1	paired-like homeodomain transcription factor 1
1419314_at	Tinag	tubulointerstitial nephritis antigen
1430335_a_at	Pax3	paired box gene 3
1420048_at	C78859	expressed sequence C78859
1433479_at	5730410I19Rik	RIKEN cDNA 5730410I19 gene
1424998_at	Emr4	EGF-like module containing, mucin-like, hormone receptor-like sequence 4
1423477_at	LOC100044533 /// Zic1	zinc finger protein of the cerebellum 1 /// similar to Zic protein
1420749_a_at	Pou6f1	POU domain, class 6, transcription factor 1
1419606_a_at	Tnnt1	troponin T1, skeletal, slow
1419378_a_at	Fxyd2	FXYD domain-containing ion transport regulator 2
1427115_at	Myh3	myosin, heavy polypeptide 3, skeletal muscle, embryonic
AFFX-18SRNAMur/X00686_3_at	---	---
AFFX-18SRNAMur/X00686_5_at	---	---
1438009_at	Hist1h2ab /// Hist1h2ac /// Hist1h2ad /// Hist1h2ae /// Hist1h2ag /// Hist1h2ai /// Hist1h2an /// Hist1h2ao /// RP23-480B19.10	histone cluster 1, H2ac /// histone cluster 1, H2ad /// histone cluster 1, H2ae /// histone cluster 1, H2ag /// histone cluster 1, H2an /// histone cluster 1, H2ao /// histone cluster 1, H2ab /// histone cluster 1, H2ai /// similar to histone 2a
1460214_at	Pcp4	Purkinje cell protein 4
1428266_at	Myl3	myosin, light polypeptide 3
1425522_at	Rbm25	RNA binding motif protein 25
1451780_at	Blnk	B-cell linker
1456377_x_at	Limd2	LIM domain containing 2
1415777_at	Pnliprp1	pancreatic lipase related protein 1
1437320_s_at	Xpa	xeroderma pigmentosum, complementation group A
1422991_at	Pik3cd	phosphatidylinositol 3-kinase catalytic delta polypeptide
1424793_a_at	Pbp2	phosphatidylethanolamine binding protein 2
1444160_at	---	---
1425903_at	Sema6a	sema domain, transmembrane domain (TM), and cytoplasmic domain, (semaphorin) 6A
1418547_at	Tfpi2	tissue factor pathway inhibitor 2
1452525_a_at	Nf1	neurofibromatosis 1
1438888_at	Gmcl1	germ cell-less homolog 1 (Drosophila)
1426010_a_at	Epb4.1l3	erythrocyte protein band 4.1-like 3
1434767_at	C79407	expressed sequence C79407
1419609_at	Ccr1	chemokine (C-C motif) receptor 1
1422789_at	Aldh1a2	aldehyde dehydrogenase family 1, subfamily A2
1417266_at	Ccl6	chemokine (C-C motif) ligand 6
1415983_at	Lcp1	lymphocyte cytosolic protein 1
1422411_s_at	Ear1 /// Ear12 /// Ear2 /// Ear3	eosinophil-associated, ribonuclease A family, member 1 /// eosinophil-associated, ribonuclease A family, member 2 /// eosinophil-associated, ribonuclease A family, member 3 /// eosinophil-associated, ribonuclease A family, member 12
1419598_at	Ms4a6d	membrane-spanning 4-domains, subfamily A, member 6D
1431541_at	Stt3b	STT3, subunit of the oligosaccharyltransferase complex, homolog B (S. cerevisiae)
1449874_at	Ly96	lymphocyte antigen 96
1456014_s_at	Fermt3	fermitin family homolog 3 (Drosophila)
1436905_x_at	Laptm5	lysosomal-associated protein transmembrane 5
1419627_s_at	Clec4n	C-type lectin domain family 4, member n
1448591_at	Ctss	cathepsin S
1427076_at	Mpeg1	macrophage expressed gene 1
1449153_at	Mmp12	matrix metallopeptidase 12
1422124_a_at	Ptprc	protein tyrosine phosphatase, receptor type, C
1436838_x_at	Cotl1	coactosin-like 1 (Dictyostelium)
1439426_x_at	Lyz1	lysozyme 1
1436996_x_at	Lyz1	lysozyme 1
1423547_at	Lyz2	lysozyme 2
1451289_at	Dclk1	doublecortin-like kinase 1
1417936_at	Ccl9	chemokine (C-C motif) ligand 9
1451161_a_at	Emr1	EGF-like module containing, mucin-like, hormone receptor-like sequence 1
1450792_at	Tyrobp	TYRO protein tyrosine kinase binding protein
1437726_x_at	C1qb	complement component 1, q subcomponent, beta polypeptide
1435477_s_at	Fcgr2b	Fc receptor, IgG, low affinity IIb
1417063_at	C1qb	complement component 1, q subcomponent, beta polypeptide
1418535_at	Rgl1	ral guanine nucleotide dissociation stimulator,-like 1
1421551_s_at	Ifi202b	interferon activated gene 202B
1425957_x_at	1700021K02Rik	RIKEN cDNA 1700021K02 gene
1421072_at	Irx5	Iroquois related homeobox 5 (Drosophila)
1418987_at	Pla2g2d	phospholipase A2, group IID
1422146_at	Sema5b	sema domain, seven thrombospondin repeats (type 1 and type 1-like), transmembrane domain (TM) and short cytoplasmic domain, (semaphorin) 5B
1456427_at	Gp1bb	Glycoprotein Ib, beta polypeptide
1427873_at	Defcr15	defensin related cryptdin 15
1427179_at	Krt33b	keratin 33B
1450567_a_at	Col2a1	collagen, type II, alpha 1
1422220_at	Pou1f1	POU domain, class 1, transcription factor 1 (Pit1, growth hormone factor 1)
1420549_at	Gbp1	guanylate nucleotide binding protein 1
1418402_at	Adam19 /// LOC100045780	a disintegrin and metallopeptidase domain 19 (meltrin beta) /// similar to metalloprotease-disintegrin meltrin beta
1425476_at	Col4a5	collagen, type IV, alpha 5
1419282_at	Ccl12 /// LOC100048556	chemokine (C-C motif) ligand 12 /// similar to monocyte chemoattractant protein-5
1449456_a_at	Cma1	chymase 1, mast cell
1420588_at	Spinlw1	serine protease inhibitor-like, with Kunitz and WAP domains 1 (eppin)
1424974_at	Zfp418	zinc finger protein 418
1424754_at	Ms4a7	membrane-spanning 4-domains, subfamily A, member 7
1422333_at	Cyp21a1	cytochrome P450, family 21, subfamily a, polypeptide 1
1426260_a_at	LOC632297 /// Ugt1a1 /// Ugt1a10 /// Ugt1a2 /// Ugt1a5 /// Ugt1a6a /// Ugt1a6b /// Ugt1a7c /// Ugt1a9	UDP glucuronosyltransferase 1 family, polypeptide A2 /// UDP glucuronosyltransferase 1 family, polypeptide A6A /// UDP glycosyltransferase 1 family, polypeptide A10 /// UDP glucuronosyltransferase 1 family, polypeptide A7C /// UDP glucuronosyltransferase 1 family, polypeptide A5 /// UDP glucuronosyltransferase 1 family, polypeptide A9 /// UDP glucuronosyltransferase 1 family, polypeptide A6B /// …
1426080_a_at	Kcnq2	potassium voltage-gated channel, subfamily Q, member 2
1418652_at	Cxcl9	chemokine (C-X-C motif) ligand 9
1460419_a_at	Prkcb1	protein kinase C, beta 1
1421587_at	Klk1b27	kallikrein 1-related peptidase b27
1419154_at	Tmprss2	transmembrane protease, serine 2
1422926_at	Mc2r	melanocortin 2 receptor
1418340_at	Fcer1g	Fc receptor, IgE, high affinity I, gamma polypeptide
1422267_at	Foxb2	forkhead box B2
1416882_at	Rgs10	regulator of G-protein signalling 10
1449399_a_at	Il1b	interleukin 1 beta
1421302_a_at	Gna15	guanine nucleotide binding protein, alpha 15
1450683_at	Tagln3	transgelin 3
1418890_a_at	Rab3d	RAB3D, member RAS oncogene family
1450055_at	Vsnl1	visinin-like 1
1421221_at	Bco2	beta-carotene oxygenase 2
1451674_at	Slc12a5	solute carrier family 12, member 5
1452417_x_at	2010205A11Rik /// EG628498 /// ENSMUSG00000076577 /// Igk-C /// Igk-V28 /// LOC100046552 /// LOC100047628	immunoglobulin kappa chain, constant region /// immunoglobulin kappa chain variable 28 (V28) /// RIKEN cDNA 2010205A11 gene /// predicted gene, EG628498 /// similar to Unknown (protein for MGC:103328) /// similar to Chain L, Structural Basis Of Antigen Mimicry In A Clinically Relevant Melanoma Antigen System /// predicted gene, ENSMUSG00000076577
1431385_a_at	Mbtps1	membrane-bound transcription factor peptidase, site 1
1423836_at	Zfp503	zinc finger protein 503
1450696_at	Psmb9	proteasome (prosome, macropain) subunit, beta type 9 (large multifunctional peptidase 2)
1424679_at	Mab21l1	mab-21-like 1 (C. elegans)
1417391_a_at	Il16	interleukin 16
1438467_at	Mgl2	macrophage galactose N-acetyl-galactosamine specific lectin 2
1418456_a_at	Cxcl14	chemokine (C-X-C motif) ligand 14
1450648_s_at	H2-Ab1 /// LOC641240 /// Rmcs2 /// Rmcs5	histocompatibility 2, class II antigen A, beta 1 /// response to metastatic cancers 5 /// response to metastatic cancers 2 /// similar to H-2 class II histocompatibility antigen, A-D beta chain precursor
1452431_s_at	H2-Aa	histocompatibility 2, class II antigen A, alpha
1449401_at	C1qc	complement component 1, q subcomponent, C chain
1419873_s_at	Csf1r	colony stimulating factor 1 receptor
1416503_at	Lxn	latexin
1454694_a_at	Top2a	topoisomerase (DNA) II alpha
1422139_at	Plau	plasminogen activator, urokinase
1448995_at	Pf4	platelet factor 4
1417381_at	C1qa	complement component 1, q subcomponent, alpha polypeptide
1426175_a_at	Tpsab1	tryptase alpha/beta 1
1419872_at	Csf1r	colony stimulating factor 1 receptor
1417025_at	H2-Eb1	histocompatibility 2, class II antigen E beta
1435290_x_at	H2-Aa	histocompatibility 2, class II antigen A, alpha
1425519_a_at	Cd74	CD74 antigen (invariant polypeptide of major histocompatibility complex, class II antigen-associated)
1435199_at	Apc2	adenomatosis polyposis coli 2
1432151_at	Ola1	Obg-like ATPase 1
1417439_at	Cd248	CD248 antigen, endosialin
1418697_at	Inmt	indolethylamine N-methyltransferase
1418454_at	Mfap5	microfibrillar associated protein 5
1448730_at	Cpa3	carboxypeptidase A3, mast cell
1452514_a_at	Kit	kit oncogene
1448929_at	F13a1	coagulation factor XIII, A1 subunit
1449038_at	Hsd11b1	hydroxysteroid 11-beta dehydrogenase 1
1451721_a_at	H2-Ab1 /// Rmcs2 /// Rmcs5	histocompatibility 2, class II antigen A, beta 1 /// response to metastatic cancers 5 /// response to metastatic cancers 2
1418457_at	Cxcl14	chemokine (C-X-C motif) ligand 14
1448901_at	Cpxm1	carboxypeptidase X 1 (M14 family)
1416740_at	Col5a1	collagen, type V, alpha 1
1449015_at	Retnla	resistin like alpha
1460336_at	Ppargc1a	peroxisome proliferative activated receptor, gamma, coactivator 1 alpha
1437751_at	Ppargc1a	peroxisome proliferative activated receptor, gamma, coactivator 1 alpha
1456629_at	Kank3	KN motif and ankyrin repeat domains 3
1430869_a_at	Habp4	hyaluronic acid binding protein 4
1456395_at	Ppargc1a	peroxisome proliferative activated receptor, gamma, coactivator 1 alpha
1434914_at	Rab6b	RAB6B, member RAS oncogene family
1424542_at	S100a4	S100 calcium binding protein A4
1422959_s_at	Zfp313	zinc finger protein 313
1421329_a_at	Smyd1	SET and MYND domain containing 1
1438634_x_at	Lasp1	LIM and SH3 protein 1
1455470_x_at	Lasp1	LIM and SH3 protein 1
1421289_at	Hspb7	heat shock protein family, member 7 (cardiovascular)
1439081_at	Mgea5	meningioma expressed antigen 5 (hyaluronidase)
1426959_at	Bdh1	3-hydroxybutyrate dehydrogenase, type 1
1460371_at	Hspa12b	heat shock protein 12B
1453317_a_at	Khdrbs3	KH domain containing, RNA binding, signal transduction associated 3
1424443_at	Tm6sf1	transmembrane 6 superfamily member 1
1424336_at	Ppcdc	phosphopantothenoylcysteine decarboxylase
1434099_at	---	Transcribed locus, strongly similar to NP_037393.1 peroxisome proliferator-activated receptor gamma, coactivator 1 alpha [Homo sapiens]
1426807_at	Lta4h	Leukotriene A4 hydrolase
1422908_at	Atp1b4	ATPase, (Na+)/K+ transporting, beta 4 polypeptide
1431028_a_at	Pank1	pantothenate kinase 1
1418715_at	Pank1	pantothenate kinase 1
1448898_at	Ccl9	chemokine (C-C motif) ligand 9
1453724_a_at	Serpinf1	serine (or cysteine) peptidase inhibitor, clade F, member 1
1437165_a_at	Pcolce	procollagen C-endopeptidase enhancer protein
1417408_at	F3	coagulation factor III
1419905_s_at	Hpgd	hydroxyprostaglandin dehydrogenase 15 (NAD)
1419247_at	Rgs2	regulator of G-protein signaling 2
1416301_a_at	Ebf1	early B-cell factor 1
1448392_at	Sparc	secreted acidic cysteine rich glycoprotein
1415951_at	Fkbp10	FK506 binding protein 10
1449051_at	Ppara	peroxisome proliferator activated receptor alpha
1431326_a_at	LOC100048637 /// Tmod2	tropomodulin 2 /// similar to tropomodulin 2
1418736_at	B3galnt1	UDP-GalNAc:betaGlcNAc beta 1,3-galactosaminyltransferase, polypeptide 1
1450241_a_at	Evi2a	ecotropic viral integration site 2a
1423765_at	Athl1	ATH1, acid trehalase-like 1 (yeast)
1419120_at	Lyl1	lymphoblastomic leukemia
1460338_a_at	Crlf3	cytokine receptor-like factor 3
1424470_a_at	Rapgef3	Rap guanine nucleotide exchange factor (GEF) 3
1420472_at	Mtpn	myotrophin
1439113_at	2410018L13Rik /// EG245297 /// EG668553 /// EG668645 /// EG668662 /// EG668701 /// EG668710 /// LOC100043377 /// LOC546752	RIKEN cDNA 2410018L13 gene /// predicted gene, EG245297 /// similar to neural visinin-like Ca2+-binding protein type 3 /// predicted gene, EG668553 /// predicted gene, EG668645 /// predicted gene, EG668662 /// predicted gene, EG668701 /// predicted gene, EG668710 /// similar to development and differentiation enhancing factor 2
1422526_at	Acsl1	acyl-CoA synthetase long-chain family member 1
1452257_at	Bdh1	3-hydroxybutyrate dehydrogenase, type 1
1447959_at	Zfp398	zinc finger protein 398
1418826_at	Ms4a6b	membrane-spanning 4-domains, subfamily A, member 6B
1449254_at	Spp1	secreted phosphoprotein 1
1421344_a_at	ajuba
Jub
