# Supplementary material for: p38γ Mitogen-Activated Protein Kinase Is a Key Regulator in Skeletal Muscle Metabolic Adaptation in Mice
Source: PLoS One. 2009 Nov 20;4(11):e7934. doi: 10.1371/journal.pone.0007934 (PMC2775956; doi:10.1371/journal.pone.0007934)
Supplement: Table S4 — The probesets, gene names and symbols for the cluster of genes whose stimulation-induced change is increased in the p38γ MKO mice when compared with wild type littermates. (0.05 MB XLS) [file pone.0007934.s006.xls]

## Sheet: KO_Up
Probe Set	Abbreviated gene name	Full gene name
1420971_at	Ubr1	ubiquitin protein ligase E3 component n-recognin 1
1417069_a_at	Gmfb	glia maturation factor, beta
AFFX-r2-P1-cre-3_at	---	---
1453988_a_at	Ide	insulin degrading enzyme
AFFX-PyruCarbMur/L09192_MA_at	Pcx	pyruvate carboxylase
AFFX-r2-Bs-thr-5_s_at	---	---
AFFX-CreX-3_at	---	---
1448747_at	Fbxo32	F-box protein 32
1437354_at	C230091D08Rik	RIKEN cDNA C230091D08 gene
1456386_at	---	Transcribed locus
1448117_at	Kitl	kit ligand
1431645_a_at	Gdi2	guanosine diphosphate (GDP) dissociation inhibitor 2
1451878_a_at	Jmy	junction-mediating and regulatory protein
1422562_at	Rrad	Ras-related associated with diabetes
1438403_s_at	Malat1	metastasis associated lung adenocarcinoma transcript 1 (non-coding RNA)
1417623_at	Slc12a2	solute carrier family 12, member 2
1450093_s_at	Zbtb7a	zinc finger and BTB domain containing 7a
1451685_at	Mllt6	myeloid/lymphoid or mixed-lineage leukemia (trithorax homolog, Drosophila); translocated to, 6
1427630_x_at	Ceacam1	CEA-related cell adhesion molecule 1
1425538_x_at	Ceacam1	CEA-related cell adhesion molecule 1
1418188_a_at	Malat1	metastasis associated lung adenocarcinoma transcript 1 (non-coding RNA)
1451999_at	Ldb3	LIM domain binding 3
1420947_at	Atrx	alpha thalassemia/mental retardation syndrome X-linked homolog (human)
1418189_s_at	Malat1	metastasis associated lung adenocarcinoma transcript 1 (non-coding RNA)
1426152_a_at	Kitl	kit ligand
1456088_at	Xiap	X-linked inhibitor of apoptosis
1419748_at	Abcd2	ATP-binding cassette, sub-family D (ALD), member 2
1424658_at	Taok1	TAO kinase 1
1417645_at	Sspn	sarcospan
1421955_a_at	Nedd4	neural precursor cell expressed, developmentally down-regulated gene 4
1416062_at	Tbc1d15	TBC1 domain family, member 15
1423066_at	Dnmt3a	DNA methyltransferase 3A
1423557_at	Ifngr2	interferon gamma receptor 2
1452470_at	Cep350	centrosomal protein 350
1420908_at	Cd2ap	CD2-associated protein
1450051_at	Atrx	alpha thalassemia/mental retardation syndrome X-linked homolog (human)
1419156_at	Sox4	SRY-box containing gene 4
1433575_at	Sox4	SRY-box containing gene 4
1420989_at	4933411K20Rik	RIKEN cDNA 4933411K20 gene
1423325_at	Pnn	pinin
1421989_s_at	Papss2	3'-phosphoadenosine 5'-phosphosulfate synthase 2
1427183_at	Efemp1	epidermal growth factor-containing fibulin-like extracellular matrix protein 1
1426622_a_at	Qpct	glutaminyl-peptide cyclotransferase (glutaminyl cyclase)
1436853_a_at	Snca	synuclein, alpha
1431362_a_at	Smoc2	SPARC related modular calcium binding 2
1429168_at	Zbtb46	zinc finger and BTB domain containing 46
1455961_at	---	Transcribed locus
1435383_x_at	Ndn	necdin
1417012_at	Sdc2	syndecan 2
1452348_s_at	Ifi203 /// Ifi204 /// Ifi205 /// LOC100040462 /// LOC192690 /// LOC640890 /// Mnda	interferon activated gene 203 /// interferon activated gene 204 /// similar to interferon activated gene 205 /// interferon activated gene 205 /// myeloid cell nuclear differentiation antigen /// similar to Interferon-activatable protein 205 (IFI-205) (D3 protein) /// similar to interferon-activatable protein
1427884_at	Col3a1	collagen, type III, alpha 1
1418990_at	Ms4a4d	membrane-spanning 4-domains, subfamily A, member 4D
1424208_at	Ptger4	prostaglandin E receptor 4 (subtype EP4)
1419706_a_at	Akap12	A kinase (PRKA) anchor protein (gravin) 12
1441115_at	D18Ertd232e	DNA segment, Chr 18, ERATO Doi 232, expressed
1433966_x_at	Asns	asparagine synthetase
1418760_at	Rdh11	retinol dehydrogenase 11
1416529_at	Emp1	epithelial membrane protein 1
1454168_a_at	Clpb	ClpB caseinolytic peptidase B homolog (E. coli)
1438661_a_at	Arf2	ADP-ribosylation factor 2
1418036_at	Prim2	DNA primase, p58 subunit
1426458_at	Slmap	sarcolemma associated protein
1424950_at	Sox9	SRY-box containing gene 9
1426893_at	C230093N12Rik	RIKEN cDNA C230093N12 gene
1439214_a_at	Api5	apoptosis inhibitor 5
1425814_a_at	Calcrl	calcitonin receptor-like
1452007_at	Vamp7	vesicle-associated membrane protein 7
1416029_at	Klf10	Kruppel-like factor 10
1426875_s_at	Srxn1	sulfiredoxin 1 homolog (S. cerevisiae)
1430999_a_at	Scoc	short coiled-coil protein
1424290_at	Osgin2	oxidative stress induced growth inhibitor family member 2
1424913_at	2310044G17Rik	RIKEN cDNA 2310044G17 gene
1419404_s_at	Siah1a /// Siah1b	seven in absentia 1A /// seven in absentia 1B
1439516_at	2610201A13Rik	RIKEN cDNA 2610201A13 gene
1424589_s_at	Rnpc3	RNA-binding region (RNP1, RRM) containing 3
1451658_a_at	Polr3c	polymerase (RNA) III (DNA directed) polypeptide C
1421871_at	Sh3bgrl	SH3-binding domain glutamic acid-rich protein like
1447947_at	Zfyve16	zinc finger, FYVE domain containing 16
1456340_at	2610205E22Rik	RIKEN cDNA 2610205E22 gene
1449530_at	LOC100044341 /// Trps1	trichorhinophalangeal syndrome I (human) /// similar to Trps1 protein
1417312_at	Dkk3	dickkopf homolog 3 (Xenopus laevis)
1427915_s_at	LOC100045866 /// Tceb1	transcription elongation factor B (SIII), polypeptide 1 /// similar to elongation factor SIII p15 subunit
1418429_at	Kif5b	kinesin family member 5B
1454120_a_at	Pcgf6	polycomb group ring finger 6
1424173_at	Tmem48	transmembrane protein 48
1431686_a_at	Gmfb	glia maturation factor, beta
1452658_at	Krr1	KRR1, small subunit (SSU) processome component, homolog (yeast)
1425338_at	Plcb4	phospholipase C, beta 4
1425217_a_at	Synj2	synaptojanin 2
1460521_a_at	Obfc2a	oligonucleotide/oligosaccharide-binding fold containing 2A
1421210_at	Ciita	class II transactivator
1427172_at	Ofd1	oral-facial-digital syndrome 1 gene homolog (human)
1452764_at	Socs6	suppressor of cytokine signaling 6
1427414_at	Prkar2a	protein kinase, cAMP dependent regulatory, type II alpha
1452300_at	2410005O16Rik	RIKEN cDNA 2410005O16 gene
1420523_at	Ccdc50	coiled-coil domain containing 50
1419361_at	Ss18	synovial sarcoma translocation, Chromosome 18
1456080_a_at	Serinc3	serine incorporator 3
1425580_a_at	Pik3c3	phosphoinositide-3-kinase, class 3
1425495_at	Zfp62	zinc finger protein 62
1436761_s_at	1200015N20Rik	RIKEN cDNA 1200015N20 gene
1427319_at	A230046K03Rik	RIKEN cDNA A230046K03 gene
1427353_at	Clasp1	CLIP associating protein 1
1425087_at	2310003F16Rik	RIKEN cDNA 2310003F16 gene
1450322_s_at	Slfn3 /// Slfn4	schlafen 3 /// schlafen 4
1443473_at	C79562	expressed sequence C79562
1427490_at	Abcb7	ATP-binding cassette, sub-family B (MDR/TAP), member 7
1424701_at	Pcdh20	protocadherin 20
1430519_a_at	Cnot7	CCR4-NOT transcription complex, subunit 7
1431530_a_at	Tspan5	tetraspanin 5
1427930_at	Pdxk	pyridoxal (pyridoxine, vitamin B6) kinase
1438941_x_at	Ampd2	adenosine monophosphate deaminase 2 (isoform L)
1455179_at	Mpp7	membrane protein, palmitoylated 7 (MAGUK p55 subfamily member 7)
1423331_a_at	LOC100047693 /// Pvrl3	poliovirus receptor-related 3 /// similar to cell adhesion molecule nectin-3 beta
1435680_a_at	Dpp7	dipeptidylpeptidase 7
1422615_at	Map4k4	mitogen-activated protein kinase kinase kinase kinase 4
1451095_at	Asns	asparagine synthetase
1422864_at	Runx1	runt related transcription factor 1
1423569_at	Gatm	glycine amidinotransferase (L-arginine:glycine amidinotransferase)
1451827_a_at	Nox4	NADPH oxidase 4
1427256_at	Vcan	versican
1448254_at	Ptn	pleiotrophin
1424680_at	BB146404	expressed sequence BB146404
1420856_a_at	Lancl2 /// LOC100045439	LanC (bacterial lantibiotic synthetase component C)-like 2 /// similar to testis-specific adriamycin sensitivity protein
1416432_at	Pfkfb3	6-phosphofructo-2-kinase/fructose-2,6-biphosphatase 3
1418599_at	Col11a1	collagen, type XI, alpha 1
1417732_at	Anxa8	annexin A8
1423499_at	Sncaip	synuclein, alpha interacting protein (synphilin)
1420975_at	Baz1b	bromodomain adjacent to zinc finger domain, 1B
1422798_at	Cntnap2	contactin associated protein-like 2
1435176_a_at	Id2	inhibitor of DNA binding 2
1436930_x_at	EG623818 /// Hmbs	hydroxymethylbilane synthase /// predicted gene, EG623818
1428586_at	Tmem41b	transmembrane protein 41B
1427329_a_at	Igh-6	immunoglobulin heavy chain 6 (heavy chain of IgM)
1450714_at	Azin1	antizyme inhibitor 1
1449533_at	Tmem100	transmembrane protein 100
1417769_at	Psmc6	proteasome (prosome, macropain) 26S subunit, ATPase, 6
1452438_s_at	LOC100046932 /// Taf4a	TAF4A RNA polymerase II, TATA box binding protein (TBP)-associated factor /// similar to TAF4A RNA polymerase II, TATA box binding protein (TBP)-associated factor
1428104_at	Tpx2	TPX2, microtubule-associated protein homolog (Xenopus laevis)
1431203_at	Sdccag8	serologically defined colon cancer antigen 8
1424543_at	Nck1	non-catalytic region of tyrosine kinase adaptor protein 1
1421560_at	Snai3	snail homolog 3 (Drosophila)
1436222_at	Gas5	growth arrest specific 5
1418326_at	LOC100047619 /// Slc7a5	solute carrier family 7 (cationic amino acid transporter, y+ system), member 5 /// similar to solute carrier family 7 (cationic amino acid transporter, y+ system), member 5
1435496_at	5730469M10Rik	RIKEN cDNA 5730469M10 gene
1434280_at	---	---
1420685_at	Grap2 /// LOC674050	GRB2-related adaptor protein 2 /// similar to GRB2-related adaptor protein 2 (GADS protein) (Growth factor receptor binding protein) (GRBLG) (GRB-2-like protein) (GRB2L) (Hematopoietic cell-associated adaptor protein GrpL) (GRB-2-related monocytic adapter protein) (Monocytic adapter...
1422617_at	EG546272 /// ENSMUSG00000073257 /// LOC100039003 /// LOC100039120 /// LOC664844 /// RP23-110D11.1 /// RP23-187P8.2 /// RP23-191A10.1 /// RP23-3D2.1 /// RP23-418H15.1 /// RP23-442E11.1 /// RP23-79C10.1 /// RP23-88C4.2 /// RP23-98M14.2 /// RP24-70F15.1 /// RP24-73A23.1 /// RP24-89M24.1 /// Xmr	predicted gene, ENSMUSG00000073257 /// Xmr protein /// predicted gene, EG546272 /// novel protein similar to Xlr-related, meiosis regulated (Xmr) /// hypothetical LOC664844 /// similar to Xmr protein /// novel Xlr-related, meiosis regulated (Xmr) family member /// similar to Xlr-related, meiosis regulated /// Xlr-related, meiosis regulated-like /// XMR-like /// Xlr-related, meiosis regulated Xmr …
1419754_at	Myo5a	myosin Va
1425631_at	Ppp1r3c	protein phosphatase 1, regulatory (inhibitor) subunit 3C
1421321_a_at	Net1	neuroepithelial cell transforming gene 1
1437534_at	---	---
1418280_at	Klf6	Kruppel-like factor 6
1418350_at	Hbegf	heparin-binding EGF-like growth factor
1418349_at	Hbegf	heparin-binding EGF-like growth factor
1425320_at	A830023I12Rik	RIKEN cDNA A830023I12 gene
1420465_s_at	2610016E04Rik /// CU104690.1 /// LOC100039054 /// LOC100039206 /// LOC100039228 /// Mup1 /// Mup2 /// OTTMUSG00000012492 /// RP23-10A18.3 /// RP23-241B2.8 /// RP24-87D8.4	major urinary protein 1 /// major urinary protein 2 /// RIKEN cDNA 2610016E04 gene /// similar to major urinary protein 1 /// predicted gene, OTTMUSG00000012492 /// novel member of the major urinary protein (Mup) gene family
1425671_at	Homer1	homer homolog 1 (Drosophila)
1424030_at	Grhl1 /// LOC100043996	grainyhead-like 1 (Drosophila) /// similar to Grhl1 protein
1427862_at	Arl6ip3	ADP-ribosylation factor-like 6 interacting protein 3
1448394_at	Myl2	myosin, light polypeptide 2, regulatory, cardiac, slow
1428306_at	Ddit4	DNA-damage-inducible transcript 4
1417867_at	Cfd	complement factor D (adipsin)
1415994_at	Cyp2e1	cytochrome P450, family 2, subfamily e, polypeptide 1
1422651_at	Adipoq	adiponectin, C1Q and collagen domain containing
1424995_at	Glyctk	glycerate kinase
1420572_at	Ms4a3	membrane-spanning 4-domains, subfamily A, member 3
1423506_a_at	Nnat	neuronatin
1427891_at	Gimap6	GTPase, IMAP family member 6
1426464_at	Nr1d1	nuclear receptor subfamily 1, group D, member 1
1419186_a_at	St8sia4	ST8 alpha-N-acetyl-neuraminide alpha-2,8-sialyltransferase 4
1417458_s_at	Cks2 /// LOC100039474 /// LOC100044764	CDC28 protein kinase regulatory subunit 2 /// similar to Cyclin-dependent kinases regulatory subunit 2 (CKS-2)
1450716_at	Adamts1	a disintegrin-like and metallopeptidase (reprolysin type) with thrombospondin type 1 motif, 1
1423100_at	Fos	FBJ osteosarcoma oncogene
1418282_x_at	Serpina1b	serine (or cysteine) preptidase inhibitor, clade A, member 1b
1426802_at	2008-09-08	septin 8
1416442_at	Ier2	immediate early response 2
1450750_a_at	Nr4a2	nuclear receptor subfamily 4, group A, member 2
1417516_at	Ddit3	DNA-damage inducible transcript 3
1434282_at	Ibtk	inhibitor of Bruton agammaglobulinemia tyrosine kinase
1420555_at	Alx3	aristaless 3
1435958_at	Ccpg1 /// LOC100135765	cell cycle progression 1 /// hypothetical LOC100135765
1452319_at	Zfp82	zinc finger protein 82
1419099_x_at	Stom	stomatin
1452363_a_at	Atp2a2	ATPase, Ca++ transporting, cardiac muscle, slow twitch 2
1450470_at	---	---
1425416_s_at	Psrc1	proline/serine-rich coiled-coil 1
1448553_at	LOC674761 /// Myh7	myosin, heavy polypeptide 7, cardiac muscle, beta /// similar to myosin, heavy polypeptide 7, cardiac muscle, beta
1420169_at	AA517841	expressed sequence AA517841
1448554_s_at	LOC674761 /// Myh6 /// Myh7	myosin, heavy polypeptide 6, cardiac muscle, alpha /// myosin, heavy polypeptide 7, cardiac muscle, beta /// similar to myosin, heavy polypeptide 7, cardiac muscle, beta
1448756_at	S100a9	S100 calcium binding protein A9 (calgranulin B)
1416551_at	Atp2a2	ATPase, Ca++ transporting, cardiac muscle, slow twitch 2
1420014_at	Lss	Lanosterol synthase
1418370_at	Tnnc1	troponin C, cardiac/slow skeletal
1452260_at	Cidec	cell death-inducing DFFA-like effector c
1450971_at	Gadd45b	growth arrest and DNA-damage-inducible 45 beta
1451682_at	Zfp142	zinc finger protein 142
1449773_s_at	Gadd45b	growth arrest and DNA-damage-inducible 45 beta
1420197_at	Gadd45b	Growth arrest and DNA-damage-inducible 45 beta
1459814_at	Tmem109	transmembrane protein 109
1448314_at	Cdc2a	cell division cycle 2 homolog A (S. pombe)
1424386_at	Reep2	receptor accessory protein 2
1449422_at	Cdh4	cadherin 4
1448881_at	Hp	haptoglobin
1426858_at	Inhbb /// LOC100046802	inhibin beta-B /// similar to Inhbb protein
1417483_at	Nfkbiz	nuclear factor of kappa light polypeptide gene enhancer in B-cells inhibitor, zeta
1415834_at	Dusp6	dual specificity phosphatase 6
1449363_at	Atf3	activating transcription factor 3
1418572_x_at	Tnfrsf12a	tumor necrosis factor receptor superfamily, member 12a
1418571_at	Tnfrsf12a	tumor necrosis factor receptor superfamily, member 12a
1419220_at	Xirp1	xin actin-binding repeat containing 1
1420992_at	Ankrd1	ankyrin repeat domain 1 (cardiac muscle)
1420991_at	Ankrd1	ankyrin repeat domain 1 (cardiac muscle)
1454090_at	Pdss1	prenyl (solanesyl) diphosphate synthase, subunit 1
1451716_at	Mafb	v-maf musculoaponeurotic fibrosarcoma oncogene family, protein B (avian)
1418091_at	Tcfcp2l1	transcription factor CP2-like 1
1437867_at	---	Transcribed locus, strongly similar to XP_001478479.1 PREDICTED: hypothetical protein [Mus musculus]
1450483_at	Gjc2	gap junction protein, gamma 2
1438824_at	Slc20a1	solute carrier family 20, member 1
1418424_at	Tnfaip6	tumor necrosis factor alpha induced protein 6
1427344_s_at	Rasd2	RASD family, member 2
1427343_at	Rasd2	RASD family, member 2
1423259_at	Id4 /// LOC100045546	inhibitor of DNA binding 4 /// similar to Id4
1428046_a_at	Zfx	zinc finger protein X-linked
1455271_at	LOC620695	hypothetical protein LOC620695
1453025_at	Macrod2	MACRO domain containing 2
1416756_at	Dnajb1	DnaJ (Hsp40) homolog, subfamily B, member 1
1418102_at	Hes1	hairy and enhancer of split 1 (Drosophila)
1452388_at	Hspa1a	heat shock protein 1A
1452318_a_at	Hspa1b	heat shock protein 1B
1427127_x_at	Hspa1b	heat shock protein 1B
1427126_at	Hspa1b	heat shock protein 1B
1452161_at	Tiparp	TCDD-inducible poly(ADP-ribose) polymerase
1452635_x_at	Josd3	Josephin domain containing 3
1425394_at	BC023105	cDNA sequence BC023105
1452160_at	Tiparp	TCDD-inducible poly(ADP-ribose) polymerase
1426721_s_at	Tiparp	TCDD-inducible poly(ADP-ribose) polymerase
1417612_at	Ier5	immediate early response 5
1448076_at	Ctr9	Ctr9, Paf1/RNA polymerase II complex component, homolog (S. cerevisiae)
1423233_at	Cebpd	CCAAT/enhancer binding protein (C/EBP), delta
1451363_a_at	Dennd2d	DENN/MADD domain containing 2D
1416755_at	Dnajb1	DnaJ (Hsp40) homolog, subfamily B, member 1
1451635_at	C730048C13Rik /// D630002G06Rik	RIKEN cDNA D630002G06 gene /// RIKEN cDNA C730048C13 gene
1420720_at	LOC100044234 /// Nptx2	neuronal pentraxin 2 /// hypothetical protein LOC100044234
1452519_a_at	Zfp36	zinc finger protein 36
1419149_at	Serpine1	serine (or cysteine) peptidase inhibitor, clade E, member 1
1453851_a_at	Gadd45g	growth arrest and DNA-damage-inducible 45 gamma
1415899_at	Junb	Jun-B oncogene
1448830_at	Dusp1	dual specificity phosphatase 1
1416576_at	Socs3	suppressor of cytokine signaling 3
1456212_x_at	Socs3	suppressor of cytokine signaling 3
1455899_x_at	Socs3	suppressor of cytokine signaling 3
1420558_at	Selp	selectin, platelet
1452389_at	Cd27 /// LOC100048672	CD27 antigen /// similar to Tumor necrosis factor receptor superfamily member 7 precursor (CD27L receptor) (T-cell activation antigen CD27)
