# Supplementary material for: p38γ Mitogen-Activated Protein Kinase Is a Key Regulator in Skeletal Muscle Metabolic Adaptation in Mice
Source: PLoS One. 2009 Nov 20;4(11):e7934. doi: 10.1371/journal.pone.0007934 (PMC2775956; doi:10.1371/journal.pone.0007934)
Supplement: Table S5 — The GO terms significantly enriched for genes whose stimulation-induced change is reduced in the p38γ MKO mice when compared with wild type littermates. (0.03 MB XLS) [file pone.0007934.s007.xls]

## Sheet: KO_Down_GO
#	Annotation	Total Genes With Ann	Your Genes (With Ann)	Your Genes (No Ann)	Genome (With Ann)	Genome (No Ann)	ln(Bayes factor)	neg ln(p value)	FE: neg ln(p value)	FE: neg ln(FDR)	Genes
1	GO:0006955 [4]: immune response	32	32	156	715	11376	11.23	11.17	16.11	10.29	BLNK C1QA C1QB C1QG C3AR1 CCR1 CCRL1 CD74 CKLF CLEC7A CSF1R CTSS CXCL14 CXCL9 F3 FCER1G FCGR2B FN1 GBP1 HAMP IL16 IL18RAP IL1B LTA4H LY86 LY96 NCR1 PF4 PLA2G2D PSMB9 SPP1 TYROBP
2	GO:0009613 [5]: response to pest, pathogen or parasite	24	24	164	447	11644	10.38	11.17	15.33	10.29	BLNK C1QA C1QB C1QG C3AR1 CCR1 CD74 CKLF CLEC7A CSF1R CXCL14 CXCL9 FN1 HAMP IL18RAP IL1B LTA4H LY86 LY96 NCR1 PF4 PLA2G2D SPP1 TYROBP
3	GO:0006954 [5]: inflammatory response	15	15	173	181	11910	9.9	11.17	14.94	10.29	BLNK C3AR1 CCR1 CD74 CKLF CXCL14 CXCL9 IL18RAP IL1B LTA4H LY86 LY96 PF4 PLA2G2D SPP1
4	GO:0006952 [5]: defense response	33	33	155	805	11286	9.81	11.17	14.65	10.29	BLNK C1QA C1QB C1QG C3AR1 CCR1 CCRL1 CD74 CKLF CLEC7A CSF1R CTSS CXCL14 CXCL9 F3 FCER1G FCGR2B FN1 GBP1 HAMP IL16 IL18RAP IL1B LTA4H LY86 LY96 NCR1 PF4 PLA2G2D PSMB9 SPP1 TPSAB1 TYROBP
5	GO:0009887 [4]: organogenesis	35	35	153	889	11202	9.77	11.17	14.59	10.29	ADAMTS4 BLNK CASP14 CD74 COL2A1 DAB1 FSHR HAND1 INA KAL1 KCNQ2 KRT6A MTPN MYH3 MYL3 MYOG NTRK3 PAX3 PCP4 PF4 PITX1 POU1F1 POU6F1 PRL RAB3D SEMA5B SEMA6A SERPINF1 SH3GL2 SPARC SPP1 TAGLN3 TMOD2 TNNT1 ZIC1
6	GO:0048513 [3]: organ development	35	35	153	889	11202	9.77	11.17	14.59	10.29	ADAMTS4 BLNK CASP14 CD74 COL2A1 DAB1 FSHR HAND1 INA KAL1 KCNQ2 KRT6A MTPN MYH3 MYL3 MYOG NTRK3 PAX3 PCP4 PF4 PITX1 POU1F1 POU6F1 PRL RAB3D SEMA5B SEMA6A SERPINF1 SH3GL2 SPARC SPP1 TAGLN3 TMOD2 TNNT1 ZIC1
7	GO:0009611 [5]: response to wounding	18	18	170	268	11823	9.74	11.17	14.75	10.29	BLNK C3AR1 CCR1 CD74 CKLF CXCL14 CXCL9 FN1 IL18RAP IL1B LTA4H LY86 LY96 NCR1 PF4 PLA2G2D SPP1 TYROBP
8	GO:0043207 [5]: response to external biotic stimulus	24	24	164	478	11613	9.25	11.17	14.17	10.01	BLNK C1QA C1QB C1QG C3AR1 CCR1 CD74 CKLF CLEC7A CSF1R CXCL14 CXCL9 FN1 HAMP IL18RAP IL1B LTA4H LY86 LY96 NCR1 PF4 PLA2G2D SPP1 TYROBP
9	GO:0050874 [3]: organismal physiological process	53	53	135	1791	10300	8.34	11.17	13.01	9.17	ACSL1 APOA1 BLNK C1QA C1QB C1QG C3AR1 CCR1 CCRL1 CD74 CHRNG CKLF CLEC7A COL2A1 CSF1R CSN1S1 CTSS CXCL14 CXCL9 F13A1 F3 FCER1G FCGR2B FN1 GABRB2 GBP1 GP1BB HAMP HSPB7 HTR3A IL16 IL18RAP IL1B KCNIP1 KCNQ2 LTA4H LY86 LY96 NCR1 PAX3 PF4 PLA2G2D PLAU PLG PPARGC1A PRL PSMB9 SPARC SPP1 SYN1 TFPI2 TYROBP UGT1A1
10	GO:0042330 [5]: taxis	11	11	177	106	11985	8.19	11.17	13.28	9.34	C3AR1 CCR1 CCRL1 CKLF CXCL14 CXCL9 IL16 KAL1 PF4 PLAU SPP1
11	GO:0006935 [6]: chemotaxis	11	11	177	106	11985	8.19	11.17	13.28	9.34	C3AR1 CCR1 CCRL1 CKLF CXCL14 CXCL9 IL16 KAL1 PF4 PLAU SPP1
12	GO:0009607 [4]: response to biotic stimulus	34	34	154	924	11167	7.93	11.17	12.71	8.96	BLNK C1QA C1QB C1QG C3AR1 CCR1 CCRL1 CD74 CKLF CLEC7A CSF1R CTSS CXCL14 CXCL9 F3 FCER1G FCGR2B FN1 GBP1 HAMP HSPB7 IL16 IL18RAP IL1B LTA4H LY86 LY96 NCR1 PF4 PLA2G2D PSMB9 SPP1 TPSAB1 TYROBP
13	GO:0042221 [6]: response to chemical substance	14	14	174	216	11875	6.35	9.38	11.34	7.66	C3AR1 CCR1 CCRL1 CKLF CXCL14 CXCL9 HAMP IL16 KAL1 PF4 PLAU PNMT SPP1 UGT1A5
14	GO:0009653 [3]: morphogenesis	36	36	152	1114	10977	5.92	9.09	10.62	7.02	ADAMTS4 BLNK CASP14 CD74 COL2A1 DAB1 FSHR HAND1 INA KAL1 KCNQ2 KRT6A MAB21L1 MTPN MYH3 MYL3 MYOG NTRK3 PAX3 PCP4 PF4 PITX1 POU1F1 POU6F1 PRL RAB3D SEMA5B SEMA6A SERPINF1 SH3GL2 SPARC SPP1 TAGLN3 TMOD2 TNNT1 ZIC1
15	GO:0044257 [7]: cellular protein catabolism	23	23	165	561	11530	5.6	8.97	10.43	6.96	ADAM19 ADAMTS4 CASP14 CMA1 CPA3 CPE CTSS FBXO21 HTRA3 LTA4H MBTPS1 MGEA5 MMP12 MMP9 PCSK5 PLAU PLG PSMB9 TINAG TMPRSS2 TMPRSS5 TPSAB1 TPSB2
16	GO:0006508 [8]: proteolysis and peptidolysis	23	23	165	561	11530	5.6	8.97	10.43	6.96	ADAM19 ADAMTS4 CASP14 CMA1 CPA3 CPE CTSS FBXO21 HTRA3 LTA4H MBTPS1 MGEA5 MMP12 MMP9 PCSK5 PLAU PLG PSMB9 TINAG TMPRSS2 TMPRSS5 TPSAB1 TPSB2
17	GO:0030163 [6]: protein catabolism	23	23	165	576	11515	5.22	8.6	10.04	6.63	ADAM19 ADAMTS4 CASP14 CMA1 CPA3 CPE CTSS FBXO21 HTRA3 LTA4H MBTPS1 MGEA5 MMP12 MMP9 PCSK5 PLAU PLG PSMB9 TINAG TMPRSS2 TMPRSS5 TPSAB1 TPSB2
18	GO:0043285 [5]: biopolymer catabolism	23	23	165	583	11508	5.05	8.53	9.86	6.5	ADAM19 ADAMTS4 CASP14 CMA1 CPA3 CPE CTSS FBXO21 HTRA3 LTA4H MBTPS1 MGEA5 MMP12 MMP9 PCSK5 PLAU PLG PSMB9 TINAG TMPRSS2 TMPRSS5 TPSAB1 TPSB2
19	GO:0009628 [5]: response to abiotic stimulus	17	17	171	364	11727	4.58	8.28	9.47	6.17	C3AR1 CCR1 CCRL1 CKLF COL2A1 CXCL14 CXCL9 HAMP IL16 KAL1 KCNIP1 PAX3 PF4 PLAU PNMT SPP1 UGT1A5
20	GO:0006950 [4]: response to stress	28	28	160	822	11269	4.53	8.28	9.27	6.02	BLNK C1QA C1QB C1QG C3AR1 CCR1 CD74 CKLF CLEC7A CSF1R CXCL14 CXCL9 FN1 HAMP HSPB7 IL18RAP IL1B LTA4H LY86 LY96 NCR1 PF4 PLA2G2D PPARGC1A RAD51L1 SPP1 TYROBP XPA
21	GO:0009056 [4]: catabolism	29	29	159	880	11211	4.3	8.12	9.01	5.81	ADAM19 ADAMTS4 CASP14 CMA1 CPA3 CPE CTSS FBXO21 HTRA3 LIPC LTA4H MBTPS1 MGEA5 MMP12 MMP9 PCSK5 PLA2G1B PLA2G2D PLAU PLG PNLIPRP1 PNMT PSMB9 TINAG TMPRSS2 TMPRSS5 TPSAB1 TPSB2 UGT1A1
22	GO:0006959 [5]: humoral immune response	10	10	178	153	11938	3.51	6.98	8.5	5.4	BLNK C1QA C1QB C1QG CD74 CLEC7A CSF1R IL1B LY86 LY96
23	GO:0007516 [5]: hemocyte development	3	3	185	5	12086	3.38	6.85	8.58	5.43	BLNK PRL RAB3D
24	GO:0007275 [2]: development	45	45	143	1742	10349	3.31	6.77	7.83	4.92	ADAMTS4 BLNK BMP8A CASP14 CD74 COL2A1 CSF1R DAB1 EBF FSHR GCL HAND1 INA KAL1 KCNQ2 KHDRBS3 KRT6A MAB21L1 MTPN MYH3 MYL3 MYOG NTRK3 PAX3 PCOLCE PCP4 PF4 PITX1 POU1F1 POU6F1 PPARGC1A PRL RAB3D RTN1 SEMA5B SEMA6A SERPINF1 SH3GL2 SPARC SPP1 TAGLN3 TMOD2 TNNT1 VANGL2 ZIC1
25	GO:0044265 [6]: cellular macromolecule catabolism	23	23	165	672	11419	3.11	6.62	7.84	4.92	ADAM19 ADAMTS4 CASP14 CMA1 CPA3 CPE CTSS FBXO21 HTRA3 LTA4H MBTPS1 MGEA5 MMP12 MMP9 PCSK5 PLAU PLG PSMB9 TINAG TMPRSS2 TMPRSS5 TPSAB1 TPSB2
26	GO:0016477 [5]: cell migration	6	6	182	54	12037	3.01	6.49	8.11	5.09	CKLF FN1 KAL1 PF4 SEMA6A SPP1
27	GO:0042386 [4]: hemocyte differentiation (sensu Arthropoda)	3	3	185	6	12085	2.99	6.43	8.19	5.13	BLNK PRL RAB3D
28	GO:0007596 [4]: blood coagulation	7	7	181	78	12013	2.98	6.43	8.05	5.07	F13A1 F3 GP1BB PF4 PLAU PLG TFPI2
29	GO:0009057 [5]: macromolecule catabolism	23	23	165	687	11404	2.82	6.21	7.54	4.79	ADAM19 ADAMTS4 CASP14 CMA1 CPA3 CPE CTSS FBXO21 HTRA3 LTA4H MBTPS1 MGEA5 MMP12 MMP9 PCSK5 PLAU PLG PSMB9 TINAG TMPRSS2 TMPRSS5 TPSAB1 TPSB2
30	GO:0050817 [3]: coagulation	7	7	181	82	12009	2.7	6.07	7.77	4.9	F13A1 F3 GP1BB PF4 PLAU PLG TFPI2
31	GO:0006817 [8]: phosphate transport	7	7	181	83	12008	2.65	6.04	7.7	4.86	C1QA C1QB C1QG C1QTNF3 COL2A1 COL4A5 COL5A1
32	GO:0009605 [4]: response to external stimulus	34	34	154	1229	10862	2.62	6.04	7.19	4.47	BLNK C1QA C1QB C1QG C3AR1 CCR1 CCRL1 CD74 CKLF CLEC7A COL2A1 CSF1R CXCL14 CXCL9 FN1 HAMP IL16 IL18RAP IL1B KAL1 KCNIP1 LTA4H LY86 LY96 NCR1 PAX3 PF4 PLA2G2D PLAU PNMT PPARGC1A SPP1 TYROBP UGT1A5
33	GO:0016064 [6]: humoral defense mechanism (sensu Vertebrata)	8	8	180	111	11980	2.61	6.04	7.64	4.86	C1QA C1QB C1QG CD74 CLEC7A CSF1R IL1B LY96
34	GO:0007599 [5]: hemostasis	7	7	181	84	12007	2.58	5.96	7.64	4.86	F13A1 F3 GP1BB PF4 PLAU PLG TFPI2
35	GO:0044248 [5]: cellular catabolism	25	25	163	810	11281	2.31	5.63	6.96	4.38	ADAM19 ADAMTS4 CASP14 CMA1 CPA3 CPE CTSS FBXO21 HTRA3 LTA4H MBTPS1 MGEA5 MMP12 MMP9 PCSK5 PLAU PLG PNMT PSMB9 TINAG TMPRSS2 TMPRSS5 TPSAB1 TPSB2 UGT1A1
36	GO:0030097 [5]: hemopoiesis	6	6	182	66	12025	2.05	5.32	7.13	4.44	BLNK CD74 PF4 PRL RAB3D SPP1
37	GO:0050878 [4]: regulation of body fluids	7	7	181	94	11997	1.98	5.27	7.01	4.41	F13A1 F3 GP1BB PF4 PLAU PLG TFPI2
38	GO:0030595 [6]: immune cell chemotaxis	3	3	185	10	12081	1.82	5.1	7.01	4.41	CKLF PF4 SPP1
39	GO:0050900 [6]: immune cell migration	3	3	185	10	12081	1.82	5.1	7.01	4.41	CKLF PF4 SPP1
40	GO:0007399 [5]: neurogenesis	15	15	173	388	11703	1.81	5.1	6.61	4.06	DAB1 INA KAL1 KCNQ2 NTRK3 PAX3 PCP4 POU6F1 SEMA5B SEMA6A SERPINF1 SH3GL2 TAGLN3 TMOD2 ZIC1
41	GO:0030154 [3]: cell differentiation	10	10	178	204	11887	1.48	4.74	6.38	3.9	BLNK CD74 MTPN MYOG PF4 PPARGC1A PRL RAB3D RTN1 SPP1
42	GO:0007586 [4]: digestion	5	5	183	50	12041	1.41	4.69	6.51	4	ACSL1 CSN1S1 HTR3A PPARGC1A UGT1A1
43	GO:0015698 [7]: inorganic anion transport	8	8	180	137	11954	1.38	4.65	6.35	3.9	C1QA C1QB C1QG C1QTNF3 COL2A1 COL4A5 COL5A1 SLC12A5
44	GO:0019733 [8]: antibacterial humoral response (sensu Vertebrata)	2	2	186	2	12089	1.37	4.65	6.59	4.06	CLEC7A LY96
45	GO:0006512 [8]: ubiquitin cycle	1	1	187	546	11545	1.23	4.51	0	0	FBXO21
46	GO:0007154 [3]: cell communication	70	70	118	3405	8686	1.14	4.47	5.37	3	ADAMTS4 APBB3 APC2 BLNK C1QA C3AR1 CAMKK2 CCR1 CCRL1 CD74 CHRNG CLEC7A CLSTN2 COL5A1 CPE CSF1R CXCL14 CXCL9 EMR1 EMR4 FCER1G FCGR2B FGF4 FN1 FSHR GABRB2 GNA15 GNG3 GP1BB HIF3A HTR3A IL18RAP IL1B KAL1 KCNIP1 KCNQ2 KIT LY86 LY96 MC2R MS4A7 NCR1 NF1 NR2F1 NR2F6 NTRK3 PCSK5 PF4 PIK3CD PIK3CG PLA2G1B PLAU PRKCB1 PRL PTPRC RAB3D RAB6B RAB8B RAPGEF3 RGL1 RGS10 RGS2 RTN1 SEMA6A SH3GL2 SPP1 SYN1 TINAG TYR…
47	GO:0050896 [3]: response to stimulus	44	44	144	1900	10191	1.12	4.41	5.5	3.11	BLNK C1QA C1QB C1QG C3AR1 CCR1 CCRL1 CD74 CKLF CLEC7A COL2A1 CSF1R CTSS CXCL14 CXCL9 F3 FCER1G FCGR2B FN1 GBP1 HAMP HSPB7 IL16 IL18RAP IL1B KAL1 KCNIP1 LTA4H LY86 LY96 NCR1 PAX3 PF4 PLA2G2D PLAU PNMT PPARGC1A PSMB9 RAD51L1 SPP1 TPSAB1 TYROBP UGT1A5 XPA
48	GO:0006968 [4]: cellular defense response	6	6	182	81	12010	1.11	4.41	6.14	3.71	C3AR1 CXCL9 LY96 NCR1 SPP1 TYROBP
49	GO:0007165 [4]: signal transduction	59	59	129	2767	9324	1.05	4.35	5.32	2.97	ADAMTS4 APBB3 APC2 BLNK C3AR1 CAMKK2 CCR1 CCRL1 CD74 CHRNG CLEC7A CPE CSF1R CXCL14 CXCL9 EMR1 EMR4 FCER1G FCGR2B FGF4 FSHR GABRB2 GNA15 GNG3 GP1BB HIF3A IL18RAP IL1B KCNIP1 KIT LY86 LY96 MC2R MS4A7 NCR1 NF1 NR2F1 NR2F6 NTRK3 PF4 PIK3CD PIK3CG PLA2G1B PLAU PRKCB1 PRL PTPRC RAB3D RAB6B RAB8B RAPGEF3 RGL1 RGS10 RGS2 RTN1 SEMA6A SH3GL2 TYROBP ZIC1
50	GO:0006139 [5]: nucleobase, nucleoside, nucleotide and nucleic acid metabolism	31	31	157	2936	9155	0.65	3.96	0	0	CAMKK2 CREB3L3 EBF ENPP3 GLYCTK HAND1 HIF3A HIST1H2AB HIST1H2AC HIST1H2AE IRF6 IRX5 LHX4 LYL1 MYOG NFYA NR1D1 NR2F1 NR2F6 PAX3 PITX1 POU1F1 POU6F1 PPARA PPARGC1A RAD51L1 RBM25 RRM2 SMYD1 TOP2A XPA
51	GO:0019731 [7]: antibacterial humoral response	2	2	186	4	12087	0.49	3.82	5.7	3.28	CLEC7A LY96
52	GO:0006820 [6]: anion transport	8	8	180	166	11925	0.33	3.65	5.24	2.91	C1QA C1QB C1QG C1QTNF3 COL2A1 COL4A5 COL5A1 SLC12A5
53	GO:0006928 [4]: cell motility	8	8	180	174	11917	0.08	3.4	4.97	2.68	C3AR1 CKLF FN1 KAL1 MMP12 PF4 SEMA6A SPP1
