# Supplementary material for: p38γ Mitogen-Activated Protein Kinase Is a Key Regulator in Skeletal Muscle Metabolic Adaptation in Mice
Source: PLoS One. 2009 Nov 20;4(11):e7934. doi: 10.1371/journal.pone.0007934 (PMC2775956; doi:10.1371/journal.pone.0007934)
Supplement: Table S6 — The GO terms significantly enriched for genes whose stimulation-induced change is increased in the p38γ MKO mice when compared with wild type littermates. (0.02 MB XLS) [file pone.0007934.s008.xls]

## Sheet: KO_Up_GO
#	Annotation	Total Genes With Ann	Your Genes (With Ann)	Your Genes (No Ann)	Genome (With Ann)	Genome (No Ann)	ln(Bayes factor)	neg ln(p value)	FE: neg ln(p value)	FE: neg ln(FDR)	Genes
1	GO:0009887 [4]: organogenesis	25	25	107	899	11248	6.65	9.78	11.14	5.83	ATP2A2 COL11A1 COL3A1 EMP1 HBEGF HES1 INHBB KITLG KLF10 KLF6 MAFB MYH6 MYH7 MYL2 NDN NNAT PAPSS2 PTN SLMAP SNCA SOX9 ST8SIA4 TNFRSF12A TNFRSF7 TNNC1
2	GO:0048513 [3]: organ development	25	25	107	899	11248	6.65	9.78	11.14	5.83	ATP2A2 COL11A1 COL3A1 EMP1 HBEGF HES1 INHBB KITLG KLF10 KLF6 MAFB MYH6 MYH7 MYL2 NDN NNAT PAPSS2 PTN SLMAP SNCA SOX9 ST8SIA4 TNFRSF12A TNFRSF7 TNNC1
3	GO:0007275 [2]: development	38	38	94	1749	10398	6.59	9.78	10.96	5.83	ALX3 ATP2A2 ATRX COL11A1 COL3A1 DKK3 DNMT3A EMP1 FOS GADD45B GADD45G HBEGF HES1 HMBS ID2 IDE INHBB KITLG KLF10 KLF6 MAFB MYH6 MYH7 MYL2 NDN NNAT PAPSS2 PTN RUNX1 SLMAP SNCA SOCS3 SOCS6 SOX9 ST8SIA4 TNFRSF12A TNFRSF7 TNNC1
4	GO:0050789 [2]: regulation of biological process	52	52	80	2815	9332	6.28	9.38	10.56	5.83	ADAMTS1 ALX3 ANXA8 API5 ATF3 ATRX BAZ1B BIRC4 CEBPD CIDEC CKS2 CNOT7 DDIT3 DKK3 DNMT3A FOS GADD45B GADD45G GDI2 GLYCTK HBEGF HES1 HOMER1 ID4 INHBB JUNB KLF10 KLF6 MAFB MHC2TA MLLT6 MNDA MYL2 NCK1 NDN NR1D1 NR4A2 PTN RUNX1 SLC20A1 SNCA SOCS3 SOCS6 SOX4 SOX9 SYBL1 TAF4 TCEB1 TNFRSF7 TRPS1 ZFP62 ZFX
5	GO:0009653 [3]: morphogenesis	28	28	104	1122	11025	6.02	9.09	10.46	5.83	ATP2A2 COL11A1 COL3A1 DKK3 EMP1 HBEGF HES1 INHBB KITLG KLF10 KLF6 MAFB MYH6 MYH7 MYL2 NDN NNAT PAPSS2 PTN SLMAP SNCA SOCS3 SOCS6 SOX9 ST8SIA4 TNFRSF12A TNFRSF7 TNNC1
6	GO:0050791 [3]: regulation of physiological process	43	43	89	2510	9637	2.75	6.16	6.92	2.88	ADAMTS1 ALX3 ANXA8 API5 ATF3 ATRX BAZ1B BIRC4 CEBPD CIDEC CNOT7 DDIT3 FOS GLYCTK HBEGF HES1 HOMER1 ID4 INHBB JUNB KLF10 KLF6 MAFB MHC2TA MLLT6 MNDA MYL2 NCK1 NDN NR1D1 NR4A2 PTN RUNX1 SNCA SOX4 SOX9 SYBL1 TAF4 TCEB1 TNFRSF7 TRPS1 ZFP62 ZFX
7	GO:0000185 [6]: activation of MAPKKK	2	2	130	2	12145	2.43	5.8	7.3	2.88	GADD45B GADD45G
8	GO:0009607 [4]: response to biotic stimulus	21	21	111	937	11210	2.28	5.63	6.64	2.7	ANKRD1 CEACAM1 DNAJB1 DUSP1 FOS GRAP2 HP HSPA1A HSPA1B IFNGR2 INHBB KLF6 MHC2TA MNDA NCK1 NR4A2 PTGER4 S100A9 SOCS6 TNFAIP6 TNFRSF7
9	GO:0006305 [7]: DNA alkylation	3	3	129	15	12132	2.19	5.47	7.04	2.88	ATRX DNMT3A FOS
10	GO:0006306 [4]: DNA methylation	3	3	129	15	12132	2.19	5.47	7.04	2.88	ATRX DNMT3A FOS
11	GO:0019222 [4]: regulation of metabolism	34	34	98	2004	10143	1.23	4.51	5.35	1.99	ALX3 ATF3 ATRX BAZ1B CEBPD CNOT7 DDIT3 FOS GLYCTK HES1 HOMER1 ID4 INHBB JUNB KLF10 KLF6 MAFB MHC2TA MLLT6 MNDA NCK1 NDN NR1D1 NR4A2 RUNX1 SOX4 SOX9 SYBL1 TAF4 TCEB1 TNFRSF7 TRPS1 ZFP62 ZFX
12	GO:0006355 [7]: regulation of transcription, DNA-dependent	31	31	101	1782	10365	1.15	4.47	5.29	1.99	ALX3 ATF3 ATRX BAZ1B CEBPD CNOT7 DDIT3 FOS GLYCTK HES1 HOMER1 ID4 JUNB KLF10 KLF6 MAFB MHC2TA MLLT6 MNDA NDN NR1D1 NR4A2 RUNX1 SOX4 SOX9 SYBL1 TAF4 TCEB1 TRPS1 ZFP62 ZFX
13	GO:0006950 [4]: response to stress	18	18	114	832	11315	1.13	4.41	5.45	1.99	ATRX DDIT3 DNAJB1 DUSP1 FOS GADD45B GADD45G GRAP2 HSPA1A HSPA1B IFNGR2 MAP4K4 MHC2TA MNDA NR4A2 S100A9 TNFAIP6 TNFRSF7
14	GO:0001502 [7]: cartilage condensation	2	2	130	6	12141	0.93	4.25	5.78	1.99	COL11A1 SOX9
15	GO:0006304 [6]: DNA modification	3	3	129	26	12121	0.81	4.1	5.62	1.99	ATRX DNMT3A FOS
16	GO:0007186 [6]: G-protein coupled receptor protein signaling pathway	3	3	129	991	11156	0.75	4.06	0	0	AKAP12 CALCRL PTGER4
17	GO:0006351 [7]: transcription, DNA-dependent	31	31	101	1838	10309	0.75	4.06	4.85	1.88	ALX3 ATF3 ATRX BAZ1B CEBPD CNOT7 DDIT3 FOS GLYCTK HES1 HOMER1 ID4 JUNB KLF10 KLF6 MAFB MHC2TA MLLT6 MNDA NDN NR1D1 NR4A2 RUNX1 SOX4 SOX9 SYBL1 TAF4 TCEB1 TRPS1 ZFP62 ZFX
18	GO:0045449 [6]: regulation of transcription	31	31	101	1846	10301	0.69	4.01	4.78	1.88	ALX3 ATF3 ATRX BAZ1B CEBPD CNOT7 DDIT3 FOS GLYCTK HES1 HOMER1 ID4 JUNB KLF10 KLF6 MAFB MHC2TA MLLT6 MNDA NDN NR1D1 NR4A2 RUNX1 SOX4 SOX9 SYBL1 TAF4 TCEB1 TRPS1 ZFP62 ZFX
19	GO:0051216 [6]: cartilage development	2	2	130	7	12140	0.69	4.01	5.54	1.99	COL11A1 SOX9
20	GO:0007517 [5]: muscle development	6	6	126	141	12006	0.64	3.96	5.29	1.99	HBEGF MYH6 MYH7 MYL2 SLMAP TNNC1
21	GO:0006350 [6]: transcription	32	32	100	1937	10210	0.6	3.91	4.68	1.88	ALX3 ATF3 ATRX BAZ1B CEBPD CNOT7 DDIT3 FOS GLYCTK HES1 HOMER1 ID4 JUNB KLF10 KLF6 MAFB MHC2TA MLLT6 MNDA NDN NR1D1 NR4A2 POLR3C RUNX1 SOX4 SOX9 SYBL1 TAF4 TCEB1 TRPS1 ZFP62 ZFX
22	GO:0006941 [4]: striated muscle contraction	3	3	129	29	12118	0.55	3.87	5.34	1.99	MYH6 MYH7 MYL2
23	GO:0019219 [5]: regulation of nucleobase, nucleoside, nucleotide and nucleic acid metabolism	31	31	101	1872	10275	0.51	3.87	4.59	1.88	ALX3 ATF3 ATRX BAZ1B CEBPD CNOT7 DDIT3 FOS GLYCTK HES1 HOMER1 ID4 JUNB KLF10 KLF6 MAFB MHC2TA MLLT6 MNDA NDN NR1D1 NR4A2 RUNX1 SOX4 SOX9 SYBL1 TAF4 TCEB1 TRPS1 ZFP62 ZFX
24	GO:0006402 [7]: mRNA catabolism	2	2	130	8	12139	0.47	3.82	5.32	1.99	HSPA1B ZFP36
25	GO:0040007 [3]: growth	6	6	126	148	11999	0.42	3.77	5.06	1.88	EMP1 INHBB KLF6 NDN SOCS3 SOCS6
