# Supplementary material for: p38γ Mitogen-Activated Protein Kinase Is a Key Regulator in Skeletal Muscle Metabolic Adaptation in Mice
Source: PLoS One. 2009 Nov 20;4(11):e7934. doi: 10.1371/journal.pone.0007934 (PMC2775956; doi:10.1371/journal.pone.0007934)
Supplement: Table S7 — The binding sites for transcriptional factors significantly enriched for genes whose stimulation-induced change is reduced in the p38γ MKO mice when compared with wild type littermates. (0.03 MB XLS) [file pone.0007934.s009.xls]

## Sheet: KO_Down_Transcription
#	Annotation	Total Genes With Ann	Your Genes (With Ann)	Your Genes (No Ann)	Genome (With Ann)	Genome (No Ann)	ln(Bayes factor)	neg ln(p value)	FE: neg ln(p value)	FE: neg ln(FDR)	Genes
1	V$MRF2_01: modulator recognition factor 2	110	110	102	10907	6201	3.7	7.52	0	0	AADAC B3GALT3 BLNK C1QA C1QG C3AR1 CADPS CAMKK2 CASP14 CCRL1 CDC42EP5 CHRNG CKLF CLEC7A CLSTN2 CMA1 COL4A5 CPA3 CPE CREB3L3 CRLF3 CSF1R CSN1S1 CTSS CXCL14 CXCL9 CYP2S1 EBF EMR1 EVI2A F13A1 F3 FBXO21 FCER1G FCGR2B FCHSD1 FNBP1 FSHR GCL GLYCTK GPRC6A HABP4 HAMP HIF3A HIST1H2AG HTR3A HTRA3 IL10RA IL16 IL18RAP IL1B IRF6 JUB KCNIP1 KIT KRT6A LCP1 LIPC LMAN1L LXN LY86 LY96 LYL1 MAB21L1 MFAP5 MS4A7 MSMB…
2	V$MYCMAX_B: c-Myc:Max binding sites	80	80	132	8492	8616	3.51	7.28	0	0	ACSL1 ALDH1A2 APBB3 B3GALT3 B3GALT5 BMP8A CAMKK2 CCRL1 CHRNG COTL1 CPE CRLF3 CSF1R CUEDC2 CXCL14 CYP2S1 F13A1 FBXO21 FGF4 FKBP10 FNBP1 GABRB2 GLYCTK GP1BB HABP4 HAMP HIF3A HPGD HTR3A HTRA3 IL16 KCNIP1 KCNQ2 KHDRBS3 KIT LASP1 LCN2 LCP1 LHX4 LIPC LTA4H LY86 LYL1 MBTPS1 MC2R MMP12 MYOG NGB NR2F6 NRM NTRK3 PANK1 PAX3 PCP4 PCSK5 PNMT POU6F1 PSMB9 PTCRA RAB6B RAPGEF3 RGS10 RGS2 RRM2 RTN1 SCGB3A2 SH3GL2…
3	V$E2F1_Q6_01	85	85	127	8746	8362	2.65	6.42	0	0	ALDH1A2 APC2 ATP1B4 BMP8A C1QG CADPS CAMKK2 CD248 CKLF CLEC4G CLSTN2 COL2A1 COL5A1 CXCL14 DAB1 F3 FCER1G FCHSD1 FGF4 FKBP10 FN1 FNBP1 FXYD2 GABRB2 GCL GLYCTK GNA15 GNG3 GP1BB HAMP HAND1 HIF3A HIST1H2AC HIST1H2AD HIST1H2AG HPGD HSD11B1 IRX5 KHDRBS3 KIT LCN2 LHX4 LTA4H MBTPS1 MGEA5 MTPN NFYA NR1D1 NR2F1 NR2F6 NRM NTRK3 PANK1 PAX3 PITX1 PNMT POU6F1 PPARA PRKCB1 PSMB9 PTPRC RAB8B RAD51L1 RAPGEF3 RBM2…
4	V$LMO2COM_02: complex of Lmo2 bound to Tal-1, E2A proteins, and GATA-1, half-site 2	126	126	86	8448	8660	1.79	5.46	6.12	1.09	AADAC ACSL1 ADAM19 ALDH1A2 APOA1 ATP1B4 B3GALT3 B3GALT5 C1QA C1QB C1QG C3AR1 CAMKK2 CCRL1 CD74 CLEC4G CLEC7A CLSTN2 CMA1 COL4A5 CPA3 CPE CREB3L3 CRLF3 CSN1S1 CTSS CXCL14 CXCL9 CYP2S1 DAB1 EBF EMR1 EVI2A F13A1 F3 FBXO21 FCER1G FKBP10 FNBP1 FSHR GBP1 GLYCTK GNG3 GP1BB GPRC6A HABP4 HAMP HAND1 HIF3A HIST1H2AC HIST1H2AD HSD11B1 HTRA3 IL18RAP IL1B INA IRF6 JUB KCNJ6 KIT KRT6A LMAN1L LRRC3B LTA4H LY96 L…
5	V$GCM_Q2	69	69	143	4060	13048	1.65	5.3	6.05	1.09	ADAM19 APBB3 APC2 ATP1B4 B3GALT3 B3GALT5 BLNK BMP8A C1QA C1QTNF3 C3AR1 CCR1 CCRL1 CD248 CD74 CHRNG CLEC4G CLEC7A COL2A1 COTL1 CPE CSF1R CXCL14 CYP2S1 FCER1G FCGR2B FCHSD1 FKBP10 GLYCTK GNG3 GP1BB HIF3A HIST1H2AC HSPA12B HSPB7 INA JUB KAL1 KCNIP1 KCNQ2 KRT6A LASP1 LCN2 LCP1 MFAP5 MSMB MYOG PANK1 PPARGC1A PSMB9 RAB6B RAB8B RAPGEF3 RGS10 RTN1 S100A4 SEMA5B SEMA6A SLC35C2 SYN1 TAGLN3 TFPI2 TMPRSS2 TM…
6	V$NRF2_01: nuclear respiratory factor 2	29	29	183	3708	13400	1.57	5.24	0	0	ACSL1 ALDH1A2 APBB3 B3GALT3 C1QTNF3 COTL1 FCER1G GCL GLYCTK GP1BB HIF3A HSPB7 HTRA3 INA JUB LASP1 LCN2 LYL1 MGEA5 MTPN NF1 NFYA NRM PPARA RAB3D RGL1 SLC35C2 XPA ZIC1
7	V$POU1F1_Q6	96	96	116	6178	10930	1.25	4.84	5.54	1.09	AADAC ADAMTS4 ALDH1A2 ATP1B4 B3GALT3 BLNK C1QB C1QTNF3 C3AR1 CADPS CAMKK2 CASP14 CCRL1 CKLF CLEC4G CLEC7A COTL1 CPE CSF1R CSN1S1 CTSS CXCL14 CXCL9 CYP2S1 DAB1 ENPP3 FCGR2B FCHSD1 FGF4 FSHR GCL GNG3 GPRC6A HABP4 HIF3A HPGD HSD11B1 HSPA12B HTR3A IL10RA IL18RAP IL1B JUB KCNIP1 LAPTM5 LIPC LMAN1L LRRC3B MAB21L1 MBTPS1 MC2R MMP12 MS4A7 MSMB MTPN MYOG NF1 PCSK5 PIK3CD PIK3CG PLA2G1B PLA2G2D PLAU PNMT P…
8	V$E2F_Q3_01	84	84	128	8379	8729	1.22	4.84	0	0	ALDH1A2 APBB3 APC2 ATP1B4 BMP8A C1QG CADPS CAMKK2 CD74 CHRNG CLSTN2 COL4A5 COL5A1 CUEDC2 CYP2S1 DAB1 F13A1 F3 FBXO21 FCGR2B FCHSD1 FGF4 FKBP10 FN1 FXYD2 GABRB2 GNA15 GNG3 GP1BB HAMP HAND1 HIF3A HIST1H2AC HIST1H2AD HIST1H2AG HPGD IRX5 KHDRBS3 KIT LASP1 LHX4 MBTPS1 MGEA5 MTPN NFYA NR1D1 NR2F1 NR2F6 PANK1 PIK3CD PLAU POU6F1 PRKCB1 PSMB9 PTPRC RAB3D RAB6B RAB8B RAD51L1 RAPGEF3 RBM25 RGL1 RGS10 RGS2 R…
9	V$E2F_Q4: E2F	79	79	133	7946	9162	1.12	4.72	0	0	ACSL1 ALDH1A2 ATP1B4 B3GALT3 C1QG CADPS CAMKK2 CD74 CHRNG COL4A5 CPE CXCL14 F3 FBXO21 FCHSD1 FGF4 FKBP10 FN1 FXYD2 GCL GNA15 GNG3 HIST1H2AC HIST1H2AD HIST1H2AG HPGD HSD11B1 IL18RAP IRX5 JUB KAL1 KHDRBS3 KIT LAPTM5 LIPC LRRC3B LTA4H MAB21L1 MBTPS1 MC2R MGEA5 MTPN MYL3 NFYA NR2F1 PAX3 PCOLCE PIK3CG PLA2G1B POU6F1 PRKCB1 PSMB9 PTPRC RAB6B RAB8B RAD51L1 RAPGEF3 RBM25 RGL1 RGS10 RRM2 RTN1 SCGB3A2 SEMA…
10	V$E2F1_Q4_01	46	46	166	5151	11957	1.1	4.67	0	0	ALDH1A2 APC2 ATP1B4 C1QG CADPS CAMKK2 CD74 CHRNG COL5A1 CUEDC2 FGF4 FKBP10 FXYD2 GNA15 GNG3 HAND1 HIF3A HIST1H2AC HIST1H2AD HIST1H2AG HPGD KHDRBS3 KIT MBTPS1 MTPN NFYA NR2F6 POU6F1 PRKCB1 PSMB9 PTPRC RAB6B RAB8B RAD51L1 RGL1 RGS10 RRM2 SEMA5B SERPINF1 SH3GL2 SLC25A13 SULT4A1 SYN1 TFPI2 TM6SF1 ZIC1
11	V$PIT1_Q6	161	161	51	11525	5583	1.1	4.67	5.46	1.09	AADAC ACSL1 ADAM19 ALDH1A2 APBB3 ATP1B4 B3GALT3 B3GALT5 BLNK C1QA C1QB C1QTNF3 C3AR1 CADPS CAMKK2 CASP14 CCR1 CCRL1 CD74 CDC42EP5 CHRNG CKLF CLEC4G CLEC7A CLSTN2 CMA1 COL4A5 COL5A1 COTL1 CPE CREB3L3 CSF1R CSN1S1 CTSS CUEDC2 CXCL14 CXCL9 CYP2S1 DAB1 EBF EMR1 ENPP3 EVI2A F13A1 F3 FBXO21 FCGR2B FCHSD1 FN1 FNBP1 FSHR FXYD2 GABRB2 GBP1 GCL GNA15 GNG3 GPRC6A HAND1 HIF3A HIST1H2AD HIST1H2AG HPGD HSD11B1…
12	V$TITF1_Q3: TTF-1, TITF1 (thyroid transcription factor 1)	84	84	128	5347	11761	0.79	4.31	5.07	1.09	ALDH1A2 ATP1B4 B3GALT3 BLNK C1QA C1QTNF3 C3AR1 CASP14 CCR1 CCRL1 CD248 CD74 CHRNG CKLF CMA1 COL4A5 CPA3 CPE CXCL9 DAB1 EMR1 ENPP3 EVI2A FBXO21 GABRB2 GCL GLYCTK GNA15 HAMP HIF3A HPGD HSD11B1 IL16 IL18RAP IL1B JUB KAL1 KHDRBS3 KRT6A LASP1 LCP1 LIPC LXN LY86 MAB21L1 MC2R MFAP5 MGEA5 MMP12 MTPN NF1 NR2F1 PANK1 PF4 PNLIPRP1 POU6F1 PPARGC1A PRL PTPRC RAB3D RAB6B RAB8B RAD51L1 RGS10 RGS2 RTN1 SCGB3A2 S…
13	V$CREBATF_Q6	59	59	153	6201	10907	0.78	4.31	0	0	ACSL1 B3GALT3 BLNK CADPS CD248 CKLF CLSTN2 CMA1 CPE EBF FBXO21 FN1 GLYCTK HABP4 HAND1 HIST1H2AG HSPB7 HTRA3 IL10RA INA INMT IRF6 IRX5 KCNJ6 LHX4 LMAN1L MAB21L1 MBTPS1 MC2R MTPN NF1 PAX3 PCOLCE PCSK5 PIK3CD PLG PNLIPRP1 POU1F1 POU6F1 PPARGC1A PRKCB1 RAB3D RGL1 RGS10 RGS2 RTN1 S100A4 SH3GL2 SLAMF9 SLC6A18 SULT4A1 SYN1 TNNT1 TOP2A TPSAB1 TPSB2 UGT1A1 UGT1A10 UGT1A5
14	V$SRF_Q5_01	81	81	131	5129	11979	0.74	4.26	5.01	1.09	ADAMTS4 ALDH1A2 APBB3 ATP1B4 B3GALT3 C1QB C1QG CAMKK2 CASP14 CD248 CD74 CHRNG CKLF COL2A1 COL5A1 CPA3 CREB3L3 CSF1R CYP2S1 DAB1 EBF FCGR2B FKBP10 FN1 FSHR FXYD2 GBP1 GCL GPRC6A HAMP HAND1 HIF3A HIST1H2AD HTRA3 IL16 INMT IRX5 JUB KCNIP1 KCNJ6 LAPTM5 LCN2 LIPC LMAN1L LYL1 MC2R MGEA5 MS4A7 MYH3 MYL3 NR1D1 NR2F1 NR2F6 PAX3 PIK3CG PLA2G1B PLA2G2D PLG POU6F1 PPARGC1A PSMB9 RAD51L1 S100A4 SH3GL2 SLC35C2…
15	V$E2F1_Q3_01	82	82	130	8075	9033	0.61	4.14	0.01	0	ALDH1A2 APC2 B3GALT3 BMP8A CAMKK2 CKLF CLSTN2 COL2A1 COTL1 CUEDC2 CYP2S1 EBF F13A1 F3 FBXO21 FCER1G FCGR2B FCHSD1 FGF4 FKBP10 FN1 FNBP1 GABRB2 GCL HABP4 HAMP HIF3A HIST1H2AC HIST1H2AD HIST1H2AG HPGD HSPA12B IL10RA INA IRX5 KHDRBS3 KIT LCN2 LHX4 LMAN1L MBTPS1 MTPN MYL3 NF1 NGB NR1D1 NR2F6 NRM PANK1 PCOLCE PIK3CD PITX1 PLAU PNMT PPARA PRKCB1 RAB6B RAB8B RAD51L1 RAPGEF3 RGL1 RGS10 RGS2 RRM2 RTN1 SER…
16	V$CREB_Q2_01	63	63	149	6464	10644	0.46	3.95	0.01	0	ACSL1 APC2 B3GALT3 BLNK BMP8A CKLF CLSTN2 CMA1 COL2A1 CPE CYP2S1 EBF EVI2A FN1 GLYCTK GP1BB HABP4 HAND1 HIST1H2AG HSPB7 HTRA3 IL10RA INA INMT IRF6 KAL1 KCNJ6 LHX4 LMAN1L MAB21L1 MBTPS1 MC2R MTPN NF1 PAX3 PCOLCE PCSK5 PIK3CD PLG PNLIPRP1 POU1F1 POU6F1 PPARA PPARGC1A PRKCB1 RAB3D RAB8B RGL1 RGS10 RGS2 RTN1 S100A4 SH3GL2 SLAMF9 SLC6A18 SULT4A1 SYN1 TNNT1 TOP2A TRPM1 UGT1A1 UGT1A10 UGT1A5
17	V$E2F_Q4_01	43	43	169	4731	12377	0.36	3.84	0.01	0	ALDH1A2 APC2 ATP1B4 C1QG CADPS CD74 COL5A1 CUEDC2 FGF4 FKBP10 FXYD2 GNA15 GNG3 HAND1 HIST1H2AC HIST1H2AD HIST1H2AG HPGD KHDRBS3 KIT MBTPS1 MTPN NFYA NR2F6 POU6F1 PRKCB1 PSMB9 PTPRC RAB6B RAB8B RAD51L1 RGL1 RGS10 RRM2 SEMA5B SERPINF1 SH3GL2 SLC25A13 SULT4A1 SYN1 TFPI2 TM6SF1 ZIC1
18	V$ATATA_B: Avian C-type TATA box	22	22	190	997	16111	0.28	3.73	4.97	1.09	ACSL1 CAMKK2 CCRL1 CD74 CLEC7A CMA1 CPE CSN1S1 HAND1 HTR3A KRT6A LCP1 LRRC3B LTA4H MMP12 MS4A7 NCR1 PF4 PTPRC RAB8B TOP2A UGT1A1
19	V$MYOD_01: myoblast determination gene product	168	168	44	12325	4783	0.21	3.66	4.54	0.79	ACSL1 ADAM19 ADAMTS4 ALDH1A2 APC2 APOA1 B3GALT3 B3GALT5 BLNK BMP8A C1QA C1QB C1QG C1QTNF3 C3AR1 CADPS CAMKK2 CCR1 CCRL1 CD248 CD74 CDC42EP5 CHRNG CLEC4G CLEC7A CMA1 COL2A1 COL5A1 CPA3 CPE CREB3L3 CRLF3 CSF1R CSN1S1 CTSS CUEDC2 CXCL14 CXCL9 CYP2S1 DAB1 EMR1 ENPP3 EVI2A F13A1 FBXO21 FCER1G FCGR2B FCHSD1 FGF4 FKBP10 FN1 FSHR FXYD2 GCL GLYCTK GNA15 GNG3 GPRC6A HABP4 HAMP HAND1 HIF3A HIST1H2AC HPGD HS…
20	V$GATA1_03: GATA-binding factor 1	86	86	126	8289	8819	0.15	3.54	0.01	0	ACSL1 ALDH1A2 ATP1B4 B3GALT3 C1QTNF3 C3AR1 CAMKK2 CCRL1 CD74 CLEC4G CPA3 CREB3L3 CRLF3 CTSS CUEDC2 EMR1 ENPP3 EVI2A F13A1 FBXO21 FCER1G FCGR2B FSHR GLYCTK GNA15 GNG3 HAMP HIF3A HPGD HSPA12B IL10RA IL16 IL1B IRF6 JUB KAL1 KCNIP1 LIPC LMAN1L LXN LY96 MAB21L1 MBTPS1 MC2R MGEA5 MMP9 MYH3 NF1 NGB NR1D1 NR2F1 NRM NTRK3 PF4 PIK3CG PLA2G1B PLA2G2D PLAU PNLIPRP1 PPARA PTCRA PTPRC RAB3D RAD51L1 RBM25 RGS10…
21	V$CREB_Q4_01	60	60	152	6130	10978	0.12	3.54	0.01	0	ACSL1 APC2 B3GALT3 BLNK BMP8A CD248 CKLF CLSTN2 CMA1 CPE EBF FBXO21 FN1 GLYCTK GP1BB HABP4 HAND1 HIST1H2AG HSPB7 HTRA3 IL10RA INA INMT IRF6 IRX5 KCNJ6 LHX4 LMAN1L MAB21L1 MBTPS1 MC2R MTPN NF1 PAX3 PCOLCE PCSK5 PIK3CD PLG PNLIPRP1 POU1F1 POU6F1 PPARGC1A PRKCB1 RAB3D RAB6B RGL1 RGS10 RGS2 RTN1 S100A4 SH3GL2 SLAMF9 SLC6A18 SULT4A1 SYN1 TNNT1 TOP2A UGT1A1 UGT1A10 UGT1A5
22	V$VMYB_02: v-Myb	31	31	181	3611	13497	0.08	3.48	0.01	0	APC2 APOA1 B3GALT5 C1QG CD74 CLSTN2 CREB3L3 CYP2S1 ENPP3 FCGR2B FXYD2 GCL HIF3A HIST1H2AG KCNQ2 LCN2 LIPC MBTPS1 MMP9 NGB PANK1 PNMT PSMB9 RAD51L1 RAPGEF3 SLC12A5 SLC25A13 SLC6A18 TAGLN3 TINAG ZIC1
